# Supplementary material for: Plasmacytoid Dendritic Cells Exhibit High Transferrin Receptor Expression Without Iron Accumulation
Source: Eur J Immunol. 2026 Jun 17;56(6):e70219. doi: 10.1002/eji.70219 (PMC13273928; doi:10.1002/eji.70219)
Supplement: Supplementary file 1 — Supporting File 1: eji70219‐sup‐0001‐tableS1.xlsx. [file EJI-56-e70219-s004.xlsx]

## Sheet: Supplementary Table 1_Most abun
rank	Gene names	mean_pDC_abundance	pDC_1	pDC_2	pDC_3	pDC_4
1	H4c1	8.56148e+07	9.22735e+07	8.97769e+07	8.20241e+07	7.83846e+07
2	H2bc7	4.87482e+07	6.18868e+07	6.80241e+07	5.3937e+07	1.11448e+07
3	H2ac20;Hist2h2aa1	3.01241e+07	2.69586e+07	3.06807e+07	2.80147e+07	3.48426e+07
4	H1-3	2.15847e+07	2.14646e+07	2.40981e+07	2.08185e+07	1.99577e+07
5	Actc1	1.60677e+07	1.76576e+07	2.00053e+07	21111150	5.49665e+06
6	Actb	1.03886e+07	1.06297e+07	1.03186e+07	9.64721e+06	1.09588e+07
7	Cfl1	7.45494e+06	9.50017e+06	7.00732e+06	6.67337e+06	6.63887e+06
8	H3c1	6.81987e+06	8.15102e+06	9.40605e+06	8.12608e+06	1.59634e+06
9	Pfn1	6.64753e+06	7.04368e+06	6.70737e+06	5.53966e+06	7.29939e+06
10	H1-4	5.54301e+06	4.96723e+06	6.04008e+06	5.36742e+06	5.79731e+06
11	H1-5	5.4951e+06	6.0929e+06	6.73844e+06	6.10274e+06	3.04633e+06
12	Ppia	4.93913e+06	7.08992e+06	4.97005e+06	5.30643e+06	2.39013e+06
13	Tagln2	3.95486e+06	4.91804e+06	4.27927e+06	3.5903e+06	3.03184e+06
14	Rps27a	3.56815e+06	3.97037e+06	3.82192e+06	3.19293e+06	3.28739e+06
15	Lcp1	3.09186e+06	3.34917e+06	3.09892e+06	3.17706e+06	2.7423e+06
16	H1-2	2.89451e+06	2.292e+06	3.09464e+06	3.20713e+06	2.98426e+06
17	Macroh2a1	2.52782e+06	2.96882e+06	2.58207e+06	2.10646e+06	2.45391e+06
18	Arhgdia	2.51052e+06	2.5919e+06	2.3485e+06	2.21649e+06	2.88517e+06
19	Prdx1	2.4772e+06	2.85626e+06	2.7357e+06	2.14239e+06	2.17444e+06
20	Hnrnpa2b1	2.42638e+06	3.3828e+06	2.53533e+06	2.2505e+06	1.5369e+06
