# Supplementary material for: Plasmacytoid Dendritic Cells Exhibit High Transferrin Receptor Expression Without Iron Accumulation
Source: Eur J Immunol. 2026 Jun 17;56(6):e70219. doi: 10.1002/eji.70219 (PMC13273928; doi:10.1002/eji.70219)
Supplement: Supplementary file 2 — Supporting File 2: eji70219‐sup‐0002‐tableS2.xlsx. [file EJI-56-e70219-s003.xlsx]

## Sheet: Supplementary Figure Compartmen
compartment	total_abundance	fraction	cell_type
Lysosome	1.10361e+07	0.0468278	pDC
Mitochondria	1.04972e+08	0.445411	pDC
Nuclear envelope	7.71168e+06	0.0327217	pDC
Plasma membrane	9.59469e+07	0.407116	pDC
Ribosome	1.60079e+07	0.0679238	pDC
Lysosome	1.41721e+07	0.0618961	cDC1
Mitochondria	8.97228e+07	0.391861	cDC1
Nuclear envelope	6.7894e+06	0.0296524	cDC1
Plasma membrane	101765663	0.444457	cDC1
Ribosome	1.65161e+07	0.0721334	cDC1
Lysosome	1.1642e+07	0.0507068	cDC2
Mitochondria	9.25135e+07	0.402943	cDC2
Nuclear envelope	7.88243e+06	0.034332	cDC2
Plasma membrane	1.01923e+08	0.443926	cDC2
Ribosome	1.56336e+07	0.0680923	cDC2
