# Supplementary material for: Plasmacytoid Dendritic Cells Exhibit High Transferrin Receptor Expression Without Iron Accumulation
Source: Eur J Immunol. 2026 Jun 17;56(6):e70219. doi: 10.1002/eji.70219 (PMC13273928; doi:10.1002/eji.70219)
Supplement: Supplementary file 3 — Supporting File 3: eji70219‐sup‐0003‐tableS3.xlsx. [file EJI-56-e70219-s002.xlsx]

## Sheet: Supplementary Table 2_Top 50 en
category_qn	human_gene	mouse_gene	human_qn	mouse_qn	human_log2_qn	mouse_log2_qn	divergence_qn	abs_divergence_qn
Human-enriched	MRM1	Mrm1	809766	2048.44	19.6271	11.001	8.62613	8.62613
Human-enriched	TTC19	Ttc19	94561.3	386.025	16.529	8.59628	7.9327	7.9327
Human-enriched	OFD1	Ofd1	44810.1	192.695	15.4516	7.59765	7.85392	7.85392
Human-enriched	A2M	A2m	126542	657.803	16.9493	9.3637	7.58557	7.58557
Human-enriched	VTN	Vtn	495287	2587.48	18.9179	11.3379	7.58002	7.58002
Human-enriched	TBC1D4	Tbc1d4	265515	2216.32	18.0184	11.1146	6.90384	6.90384
Human-enriched	PRKDC	Prkdc	426894	3801.4	18.7035	11.8927	6.81083	6.81083
Human-enriched	DBN1	Dbn1	49932	468.447	15.6077	8.87482	6.73289	6.73289
Human-enriched	XRCC5	Xrcc5	1.57204e+06	15941.3	20.5842	13.9606	6.62364	6.62364
Human-enriched	ERN1	Ern1	147955	1593.8	17.1748	10.6392	6.53565	6.53565
Human-enriched	COX5A	Cox5a	2.50375e+06	27502.6	21.2557	14.7473	6.50833	6.50833
Human-enriched	HIGD1A	Higd1a	243124	2799.65	17.8913	11.4515	6.43979	6.43979
Human-enriched	AASDHPPT	Aasdhppt	111104	1335.73	16.7616	10.3845	6.37707	6.37707
Human-enriched	FCHSD2	Fchsd2	239910	3182.14	17.8721	11.6362	6.2359	6.2359
Human-enriched	SELL	Sell	64806.8	922.655	15.9839	9.85121	6.13267	6.13267
Human-enriched	PNPLA6	Pnpla6	14884	232.337	13.8616	7.86627	5.9953	5.9953
Human-enriched	XRCC6	Xrcc6	1.63845e+06	27410	20.6439	14.7425	5.90143	5.90143
Human-enriched	C3	C3	1.01987e+06	17545.7	19.9599	14.0989	5.86103	5.86103
Human-enriched	ELOVL1	Elovl1	102941	1783.67	16.6515	10.8014	5.85004	5.85004
Human-enriched	HERC2	Herc2	4831.19	85.2816	12.2385	6.43098	5.80748	5.80748
Human-enriched	DCK	Dck	989365	18554.8	19.9161	14.1796	5.73657	5.73657
Human-enriched	TNRC6B	Tnrc6b	35394.5	666.234	15.1113	9.38205	5.72923	5.72923
Human-enriched	ITIH2	Itih2	262356	5033.65	18.0012	12.2977	5.70349	5.70349
Human-enriched	MGMT	Mgmt	218923	4471.1	17.7401	12.1267	5.61333	5.61333
Human-enriched	SERPINC1	Serpinc1	68243.9	1479.66	16.0584	10.532	5.52641	5.52641
Human-enriched	ATXN1L	Atxn1l	90720.3	2022.6	16.4692	10.9827	5.48645	5.48645
Human-enriched	SLC2A1	Slc2a1	89008	2292.98	16.4417	11.1636	5.27803	5.27803
Human-enriched	MYLK	Mylk	12423.1	347.589	13.6008	8.44538	5.15547	5.15547
Human-enriched	HSCB	Hscb	1.90884e+06	53978.2	20.8643	15.7201	5.14415	5.14415
Human-enriched	EIF2AK4	Eif2ak4	24215.5	741.298	14.5637	9.53585	5.02785	5.02785
Human-enriched	ZMYM4	Zmym4	13455.6	432.162	13.716	8.75876	4.95726	4.95726
Human-enriched	POLR3H	Polr3h	103468	3348.55	16.6588	11.7098	4.94909	4.94909
Human-enriched	PEX3	Pex3	36781.9	1200.23	15.1667	10.2303	4.93645	4.93645
Human-enriched	SCCPDH	Sccpdh	174121	5952.54	17.4097	12.5395	4.87021	4.87021
Human-enriched	RECQL	Recql	317550	11103.1	18.2766	13.4388	4.83782	4.83782
Human-enriched	S100A6	S100a6	4.36948e+06	159409	22.059	17.2824	4.77665	4.77665
Human-enriched	SMARCAD1	Smarcad1	16289.3	596.239	13.9917	9.22216	4.76956	4.76956
Human-enriched	ATP13A2	Atp13a2	56020.9	2095.35	15.7737	11.0337	4.74004	4.74004
Human-enriched	TFCP2	Tfcp2	56507.9	2132.4	15.7862	11.0589	4.72725	4.72725
Human-enriched	RREB1	Rreb1	18254.7	691.39	14.1561	9.43544	4.72062	4.72062
Human-enriched	JAK2	Jak2	35401.9	1391.22	15.1116	10.4432	4.6684	4.6684
Human-enriched	DUSP3	Dusp3	329595	13238.8	18.3303	13.6926	4.63775	4.63775
Human-enriched	TMEM205	Tmem205	105104	4229.18	16.6815	12.0465	4.63497	4.63497
Human-enriched	ABHD10	Abhd10	544752	22780.1	19.0552	14.4755	4.57969	4.57969
Human-enriched	B2M	B2m	1.72885e+06	72354	20.7214	16.1428	4.57858	4.57858
Human-enriched	TRAF4	Traf4	128377	5398.5	16.97	12.3986	4.57143	4.57143
Human-enriched	PAG1	Pag1	70410.9	3107.26	16.1035	11.6019	4.50164	4.50164
Human-enriched	UBE2J1	Ube2j1	186914	8290.08	17.512	13.0173	4.49468	4.49468
Human-enriched	CPPED1	Cpped1	318933	14674.8	18.2829	13.8412	4.44175	4.44175
Human-enriched	ANTXR2	Antxr2	62538.2	2929.98	15.9325	11.5172	4.4153	4.4153
Mouse-enriched	CHDH	Chdh	719.954	1.00355e+06	9.49376	19.9367	-10.4429	10.4429
Mouse-enriched	PLD3	Pld3	85.2816	110739	6.43098	16.7568	-10.3258	10.3258
Mouse-enriched	LCN2	Lcn2	232.337	232362	7.86627	17.826	-9.95975	9.95975
Mouse-enriched	FCRLA	Fcrla	546.491	415072	9.09669	18.663	-9.56632	9.56632
Mouse-enriched	PADI2	Padi2	432.162	291272	8.75876	18.152	-9.39325	9.39325
Mouse-enriched	TGM2	Tgm2	292.124	184229	8.19537	17.4912	-9.29579	9.29579
Mouse-enriched	RASSF4	Rassf4	518.573	300592	9.02118	18.1975	-9.17627	9.17627
Mouse-enriched	HSPA2	Hspa2	5748.1	3.31116e+06	12.4891	21.6589	-9.16979	9.16979
Mouse-enriched	CKB	Ckb	526.201	293086	9.04221	18.161	-9.11876	9.11876
Mouse-enriched	SUMO3	Sumo3	6484.59	1.94182e+06	12.663	20.889	-8.22596	8.22596
Mouse-enriched	NCALD	Ncald	488.057	144829	8.93386	17.144	-8.21014	8.21014
Mouse-enriched	HMOX1	Hmox1	1265.88	318933	10.3071	18.2829	-7.97583	7.97583
Mouse-enriched	RAB3D	Rab3d	811.698	201252	9.66657	17.6186	-7.95207	7.95207
Mouse-enriched	MYH10	Myh10	953.831	223503	9.8991	17.7699	-7.87084	7.87084
Mouse-enriched	MMP9	Mmp9	118.085	27723.8	6.89585	14.7589	-7.86304	7.86304
Mouse-enriched	EPX	Epx	805.598	185990	9.65571	17.5049	-7.84917	7.84917
Mouse-enriched	MS4A1	Ms4a1	308.916	66967.9	8.27573	16.0312	-7.75547	7.75547
Mouse-enriched	HK3	Hk3	192.695	40645.3	7.59765	15.3108	-7.71319	7.71319
Mouse-enriched	EPSTI1	Epsti1	347.589	71181.7	8.44538	16.1192	-7.67386	7.67386
Mouse-enriched	TPM3	Tpm3	9143.54	1.83013e+06	13.1587	20.8035	-7.64482	7.64482
Mouse-enriched	CORO2A	Coro2a	1022.13	174459	9.99877	17.4125	-7.41377	7.41377
Mouse-enriched	CD180	Cd180	3557.43	518960	11.797	18.9853	-7.18824	7.18824
Mouse-enriched	PGLYRP1	Pglyrp1	424.136	59161.3	8.73178	15.8524	-7.12061	7.12061
Mouse-enriched	ANXA3	Anxa3	836.708	113759	9.7103	16.7956	-7.08533	7.08533
Mouse-enriched	DHFR	Dhfr	2111.05	285438	11.0444	18.1228	-7.07839	7.07839
Mouse-enriched	KBTBD11	Kbtbd11	1958.99	254949	10.9366	17.9599	-7.02323	7.02323
Mouse-enriched	NUDT3	Nudt3	1703.1	213987	10.7348	17.7072	-6.97238	6.97238
Mouse-enriched	DDX46	Ddx46	1325.84	166177	10.3738	17.3424	-6.96859	6.96859
Mouse-enriched	ALDH3B1	Aldh3b1	741.298	91157	9.53585	16.4761	-6.94023	6.94023
Mouse-enriched	PIR	Pir	1101.58	131381	10.1067	17.0034	-6.89674	6.89674
Mouse-enriched	RILPL1	Rilpl1	611.145	70936.8	9.25773	16.1143	-6.85654	6.85654
Mouse-enriched	HSD11B1	Hsd11b1	596.239	67034.9	9.22216	16.0326	-6.81048	6.81048
Mouse-enriched	YBX3	Ybx3	2211.2	245271	11.1113	17.904	-6.79276	6.79276
Mouse-enriched	TMEM160	Tmem160	560.725	59821.9	9.13372	15.8684	-6.73469	6.73469
Mouse-enriched	CREG1	Creg1	1630.58	163072	10.6721	17.3152	-6.64311	6.64311
Mouse-enriched	FGR	Fgr	1640.61	160014	10.6809	17.2879	-6.60696	6.60696
Mouse-enriched	PLBD1	Plbd1	1709.79	153660	10.7404	17.2294	-6.48895	6.48895
Mouse-enriched	TAGLN3	Tagln3	1436.66	127989	10.4895	16.9657	-6.47616	6.47616
Mouse-enriched	CMPK2	Cmpk2	2933.26	259782	11.5188	17.9869	-6.46816	6.46816
Mouse-enriched	RDX	Rdx	20309.7	1.75042e+06	14.31	20.7393	-6.42932	6.42932
Mouse-enriched	ALOX15	Alox15	323.126	27053.7	8.34041	14.7236	-6.38318	6.38318
Mouse-enriched	CD177	Cd177	329.074	27328.8	8.36665	14.7382	-6.37154	6.37154
Mouse-enriched	CCT6B	Cct6b	149.467	12357.4	7.23331	13.5932	-6.3599	6.3599
Mouse-enriched	MPO	Mpo	2613	213513	11.352	17.704	-6.35193	6.35193
Mouse-enriched	ITGAX	Itgax	877.203	71301.8	9.77841	16.1217	-6.34326	6.34326
Mouse-enriched	GCAT	Gcat	687.636	50595.4	9.4276	15.6267	-6.19915	6.19915
Mouse-enriched	PADI4	Padi4	302.766	19387.2	8.24682	14.2429	-5.99608	5.99608
Mouse-enriched	ACTN1	Actn1	14451.4	917137	13.819	19.8068	-5.98776	5.98776
Mouse-enriched	GSDMA	Gsdma	2449.29	150759	11.2587	17.2019	-5.94316	5.94316
Mouse-enriched	CALHM2	Calhm2	4027.44	245045	11.976	17.9027	-5.92669	5.92669
